# Supplementary material for: Transporter genes identified in landraces associated with high zinc in polished rice through panicle transcriptome for biofortification
Source: PLoS One. 2018 Feb 2;13(2):e0192362. doi: 10.1371/journal.pone.0192362 (PMC5796704; doi:10.1371/journal.pone.0192362)
Supplement: S2 Table — (XLSX) [file pone.0192362.s005.xlsx]

## Sheet: qRT Primers
Supplementary Table 2. List of primers used for qRT-PCR, RM SSR and candidate gene
			transcript_identifier-1	primer_fw_sequence	primer_fw_start	primer_fw_length	primer_fw_Tm	primer_fw_GC	primer_rev_sequence	primer_rev_start	primer_rev_length	primer_rev_Tm	primer_rev_GC	amplicon_length	specificity_result_cDNA	specificity_result_gDNA	specificity_result_single_primer	either_primer_spans_exon	amplicon_3prime_distance	Primer3_primer_pair_penalty	primer_pair_optimal_Ta
1	SC3886	Vacuolar cation/proton exchanger 1a	Os01g0557500	TCTCTTAACCTCCTTGGTCATGC	3009	23	60.417	47.826	CGAGATCAAACCATCTGCCTTC	3069	22	59.739	50	61	Passed	Passed	Passed	Yes	458	1.6779	59.0006
2	SC3887	serine/threonine-protein kinase	Os01g0783800	TCAGCTTCCTCACAGAGCAG	511	20	59.746	55	CACTTGACCACCTCGATCTTCC	649	22	61.029	54.545	139	Passed	Passed	Failed: LOC_Os05g51610.1| LOC_Os08g20720.1| LOC_Os08g09600.1	Yes	1587	3.2829	66.2443
3	SC3888	Homeobox-leucine zipper protein HOX24	Os02g0649300	TGCGTTGCACAGATAGAAATCC	1128	22	59.674	45.455	GCATAACAAGCAGCAAGACTCG	1188	22	60.821	50	61	Passed	Failed: LOC_Os02g43330	Passed	No	208	1.147	60.3924
4	SC3889	Nodulin-like protein	Os02g0703900	GGTGCTGTTGTATATGCTGGATTC	909	24	60.38	45.833	TTGTTGGCCCATGTCAGTAAAC	976	22	59.731	45.455	68	Passed	Passed	Passed	Yes	958	2.6485	56.9393
5	SC3890	Putative NAC domain protein NAC1	Os02g0810900	CTTGTCTGCCACTACCTTCATAAC	666	24	59.724	45.833	TTCGCCACATCTGGTAGCTC	808	20	60.175	55	143	Passed	Passed	Failed: LOC_Os03g20610.1	Yes	1340	4.4509	66.8234
6	SC3891	Zinc finger transcription factor ZF1	Os03g0764100	GAGCAAGCGAGTGATACATAGC	1085	22	59.618	50	AGAACCAAGGAAGAGCTAGACC	1152	22	59.526	50	68	Passed	Failed: LOC_Os03g55540	Passed	No	200	0.8559	57.2999
7	SC3892	Myb-like DNA-binding domain	Os03g0764600	GGAGGTGATGAAGGTTGATGGG	1479	22	61.046	54.545	TTGTGCAGCCGATACTTCTGG	1550	21	61.029	52.381	72	Passed	Passed	Passed	Yes	888	3.0743	60.6027
8	SC3893	MATE efflux family protein	Os03g0839200	TCGTGTTCGATCTTTCCTCTCC	861	22	60.19	50	GAGCAGCTAGACAAGCAATCTC	927	22	59.484	50	67	Passed	Failed: LOC_Os04g59020	Passed	No	191	0.7055	59.0911
9	SC3894	Vacuolar iron transporter homolog 5	Os04g0686800	TACATGTGCGTGTTTGTGTGAG	1908	22	60.062	45.455	TAGCAGTACACGTTGCATGTTC	1979	22	59.614	45.455	72	Passed	Failed: LOC_Os03g62270	Passed	No	134	0.4478	58.5838
10	SC3895	Putative acid phosphatase	Os05g0191500	TATACGACAACGGGCTCACAAG	958	22	60.768	50	TTAATGGACTCTGTTGCCGTTC	1018	22	59.282	45.455	61	Passed	Failed: LOC_Os05g10310	Passed	No	1107	1.4864	56.5108
11	SC3896	Putative integral membrane protein	Os05g0567800	CATCTTCAAAGCAGCAGGTCTC	1143	22	59.932	50	ACCAGGTTGTAACTCCTGTAGC	1234	22	60.058	50	92	Passed	Passed	Passed	Yes	858	0.1258	60.5192
12	SC3897	Potassium channel KOR1	Os06g0250600	CCGTGGGATGCTATCTATAAGGC	699	23	60.789	52.174	ATAGCTCGTGTCAACCGAATCC	778	22	60.835	50	80	Passed	Passed	Passed	Yes	2342	2.6234	58.5629
13	SC3898	Putative nitrite transporter	Os06g0264500	AACGATGCCCTTCATCTTCGC	68	21	61.693	52.381	ATGAGCATGTTCGTCGTGAACC	142	22	61.848	50	75	Passed	Passed	Failed: LOC_Os05g25550.2| LOC_Os05g25550.1| LOC_Os08g10670.2| LOC_Os08g10670.1| LOC_Os01g38680.1	Yes	1931	4.5414	63.124
14	SC3899	Phosphate transporter PHO1-3	Os06g0493600	CAACATCATATCCTGTCCTGAGC	1543	23	59.292	47.826	ATGTTGCATCCGTAGAGGAAGAG	1612	23	60.54	47.826	70	Passed	Passed	Passed	Yes	1393	3.248	58.2864
15	SC3900	Putative peptide transport protein	Os07g0100600	GCTCAGTGCTGTCAACTTCC	1655	20	59.475	55	GTGATTGTCTTGCACCTGTACC	1720	22	59.867	50	66	Passed	Failed: LOC_Os07g01070	Passed	No	266	2.658	60.0772
16	SC3901	Metal transporter Nramp5	Os07g0257200	GGAGCCAACCACAGATATGAGC	306	22	61.424	54.545	GCGACTGTATGATAAGTGCGAAG	378	23	60.165	47.826	73	Passed	Passed	Passed	Yes	1907	2.5889	59.8283
17	SC3902	Nicotianamine synthase 3	Os07g0689600	ATCAACCATTGTCTCTGTTGCG	1436	22	59.867	45.455	AGATCGATCGAGACAGTATGCG	1554	22	60.189	50	119	Passed	Failed: LOC_Os07g48980	Passed	No	194	0.3226	58.18
18	SC3903	Putative F-box protein (sKP1 interacting partner 3-related)	Os08g0150700	TTAGGCCCGTAGTCTGAAGTTG	943	22	60.124	50	TACGTCATACAACCCGCGAATC	1012	22	61.145	50	70	Passed	Failed: LOC_Os08g05480	Passed	No	190	1.2688	60.176
19	SC3904	Putative Receptor-like serine/threonine kinase(RFK1)	Os08g0203700	TGCAGGGTTAACCTTACTGGAC	1007	22	60.322	50	GGATTGAGGAACATGACCTGTG	1067	22	59.343	50	61	Passed	Passed	Passed	Yes	2333	0.9793	56.5291
20	SC3905	Probable potassium transporter 4	Os08g0466200	TTCCCATCCGTCAGTAAACCTG	598	22	60.387	50	CAAGAACAGCCCAACGAGAATC	663	22	60.189	50	66	Passed	Passed	Passed	Yes	1986	0.5762	62.0311
21	SC3906	WRKY family transcription factor-like	Os09g0334500	CAAGGCCACCAAGAAGAGGAAG	589	22	61.497	54.545	TCGAGCTCACCCTAATCTGATG	653	22	59.732	50	65	Passed	Passed	Failed: LOC_Os09g34140.2| LOC_Os09g34140.1| LOC_Os11g48000.1| LOC_Os05g03630.1| LOC_Os11g03150.1	Yes	1185	1.7649	60.2906
22	SC3907	Receptor kinase	Os11g0570000	GAAACAGTTACCGGGAAGAAGC	3063	22	59.868	50	AGACCAGACTTCACGTATTCGC	3142	22	60.767	50	80	Passed	Failed: LOC_Os11g36200	Passed	No	864	0.8986	59.7216
23	SC3908	Metallothionein-like protein 1A	Os11g0704500	TGAACGCTATGAGGAGAAAGGTG	639	23	60.726	47.826	GCGTCTGATACACCTGAAGAAAC	771	23	59.982	47.826	133	Passed	Passed	Passed	Yes	773	2.7445	61.3785
24	SC3909	BZIP transcription factor family protein	Os12g0601800	TAAAGAAGCTTGGCCATTTGGG	441	22	59.794	45.455	TTAACCCATCACACACACACAC	513	22	59.408	45.455	73	Passed	Passed	Passed	No	256	0.798	58.0287

## Sheet: RM Primers
Supplementary Table 2. List of primers used for qRT-PCR, RM SSR and candidate gene
	Gene ID		Primer	Sequence	bp
1	Os01g0783800		RM11739F	TCTTCAGGGAGAAGATGAGG	20
	LOC_Os01g57480.1		RM11739R	TTCACAAACGAACTCCAAGG	20
			RM11740F	ATCTCGACTCGCACACAACTCC	22
			RM11740R	ACTTCGGTTAATCACTGTGAGTGAGG	26
			RM11741F	TGCAGGTAGAAACTTGAAGC	20
			RM11741R	AGTGGATGTTAGGTGTAACAGG	22
			RM11742F	AAGGAACGCGAGAGAAGAGAACC	23
			RM11742R	ATTCTGAGCAGGAGAAGGGAAGG	23
			RM11743F	AAGGTCAAGGAAACAGGGACTGG	23
			RM11743R	AGCCACGAATTCCACTTTCAGC	22
			RM11744F	CCACCCGTATAGGACCAGTCG	21
			RM11744R	TAGAGTCTCCAGGCAGTCTCACC	23
			RM11745F	CTCCTACATGTCCACGATAACAGC	24
			RM11745R	AGGAGGGTGAGTGAATGTGTCC	22
			RM11746F	TATGGATGCACTTCACATCAGG	22
			RM11746R	CTCGGCACCGTATGTTAGGC	20
			RM11747F	CCATGGCATGCTATATTGGAAGG	23
			RM11747R	GGTTGGAGAATAGAGAGGAGGTAACG	26
			RM11748F	TGTCAGCAATGATACTGTGAGTCC	24
			RM11748R	TTTCACATGCCTACTGGACAGC	22
2	Os03g0839200		RM16171F	TTGAATCTTGGAGCCCATACTCC	23
	LOC_Os03g62270.1		RM16171R	TGGGCGAATTTGTGTATTGC	20
			RM16172F	TTGAATCTTGGAGCCCATACTCC	23
			RM16172R	GCATGCTGCCGATCCTTACC	20
			RM16173F	TGCCAAGCCTTTCTCTCTATAAGACC	26
			RM16173R	CTTCTTGGCCCACTATCTGTTGG	23
			RM16174F	TTAGCTCCTGCTGGTACATACGC	23
			RM16174R	CTGAGAGGCGCGCTACTTCC	20
			RM16175F	AGCTTTGGTTTCTTGGCTTTGG	22
			RM16175R	ATTAGCGTTGAACCCAAGTGTGG	23
			RM16176F	ATATCTGTGACACGGCCATCC	21
			RM16176R	GTAGTCGAAGATGAGATGGAACG	23
			RM16177F	GTACTATGCGAGCGTAGCAATCC	23
			RM16177R	CCCAATCCATCCTGGTTATTAGC	23
			RM16178F	CCGTCTCCTTCTCGGTGTTCTGC	23
			RM16178R	AGAGGCTCCAGCGCCAAATCC	21
			RM16179F	AGCCACCATGTTCTGCTGTTCC	22
			RM16179R	CAGTAAGTGGGCAGTACATCATGAGC	26
			RM16180F	CAATCTACCTAGCACCTGCTGTTCC	25
			RM16180R	TCCTCAAACACACCCTAAGTTGC	23
			RM16182F	TAGGGTTTCTTCGATCCACTTGACG	25
			RM16182R	AACAGCTTGCCTGGTGAACTCC	22
			RM16183F	GAGATGGCAGTGTCAAGCTAAACAGG	26
			RM16183R	TGAGGACGCCAATATGGCAAGG	22
3	Os04g0686800		RM17670F	TCTCCTCCAAGCTATGGCTGTCC	23	3
	LOC_Os04g59020.1		RM17670R	GGAAGGTTCCCGACGAAGACC	21
			RM17671F	CCAACTCAGTTTACAGCGACATCC	24
			RM17671R	ACGACGACGACAGGCTACAGG	21
			RM17673F	GGAGATGAGGATGCTGCAGAGG	22
			RM17673R	CCTCCTCCACTTGTTGTTCAATTCC	25
			RM17675F	CCAAATCGCCCTCCATAATCC	21
			RM17675R	CCTCAGCGAGACATCACTTCTCC	23
			RM17676F	CACTCCACTGAAATCAACTGTGTCC	25
			RM17676R	GGCTTTCTCCCTATCAATTTGAGG	24
			RM17677F	AAGGAGGAAGGGTTGGAGATGG	22
			RM17677R	CTGCTTCTACTACCGCATCTCTCTCG	26
			RM17678F	CTGAACAATGTACAAGCACAGAGG	24
			RM17678R	CCTTAGATGTGCTATTGGGATGC	23
			RM17679F	TTGCAGACAGCGAGCGATTTGG	22
			RM17679R	GCCTCTTCCACGAAACCCTCTCC	23
			RM17680F	GAAGTTGTGGGAGAGGGTTTCG	22
			RM17680R	TCCTCCTCTGTGTTGTGTAGTTGC	24
			RM17681F	ACCATTAAGCCTTGTACTCAGC	22
			RM17681R	TAACCAGAGATCGATTGGTAGC	22
4	Os07g0257200		RM21322F	CTCTCGGCTCTCAACTTCCTCTCC	24
	LOC_Os07g15370.1		RM21322R	GTCGACCACTTCCACCAGTCG	21
			RM21323F	ATTGCGATGTTTGGATGTACCG	22
			RM21323R	AGCAACTCGTCAATGAACATGC	22
			RM21324F	CCAGGTGAGAGAGAAGACATGACC	24
			RM21324R	CCATCAGTCACACAGATCGACTCC	24
			RM21325F	CCAACCGGGACTAAAGATAGAGC	23
			RM21325R	AACACAATTCACCGGTCCTTAGC	23
			RM21326F	ACGGACGACTCCGACAACACG	21
			RM21326R	CGAACGAACGAGGACGAACG	20
			RM21327F	GTGGGAATTTGCTTGAAGTACC	22
			RM21327R	CTGCTATTGTACCTGCTCTTATGC	24
			RM21330F	CTCATGCTTTCAGTCATTCAGTGC	24
			RM21330R	TCCTGGATTCATGGTGTCTTTAGC	24
			RM21331F	ATATGGTCATTGGCTGGGAAAGAGG	25
			RM21331R	CACCATTATCCTGCGGGTAGGC	22
			RM21333F	ATTCCAACGGTCCAGTTCAGAGG	23
			RM21333R	CACGCAGTGTGGTGTGGTAAGC	22
			RM21334F	GACTTGGGCGGCAGCTTATTCC	22
			RM21334R	TGTTGTTCCACTCATCACACCTCTCC	26
5	LOC_Os08g10330.1		RM22577F	CTACGACGGAAACACAATTCACC	23
	Os08g0203700		RM22577R	TACCAATCCGGGACTAAAGATCG	23
			RM22578F	CTACGACGGAAACACAATTCACC	23
			RM22578R	TACCAATCCGGGACTAAAGATCG	23
			RM22579F	GGGCCGAAAGGTACACTAATTTGG	24
			RM22579R	CATAAGTTCACCGCACATTGAAGAGG	26
			RM22581F	GATACAAAGCATGTCTCCATCC	22
			RM22581R	GGATGTTGGGTCTAAGAGTAGGG	23
			RM22584F	GATCTCATCTGTGCGGGAGAGC	22
			RM22584R	CCATGTTACTCCCGTCACTATTTCC	25
			RM22585F	CACCGATTATTGTCGTATGG	20
			RM22585R	AGTGAGGAAGGGAAGAATACG	21
			RM22586F	TCACAAGGCCCACTTAATCTTCG	23
			RM22586R	GCTGCTCGGTGAGGATGACC	20
			RM22587F	GCCTTGCCTCCGTCTATTTACC	22
			RM22587R	GCAAGAACAAGCAAGCTGATCG	22
			RM22588F	GCTCATCCATTAGCCAAGAGTGC	23
			RM22588R	AACTGACCATCCTTTCCAGAATCC	24
6	LOC_Os11g36200.1		RM26974F	GATCGATCTTTAGTCCCGGTTGG	23
	Os11g0570000		RM26974R	AACACAATTCACCGGTCCTTAGC	23
			RM26975F	TAGGGCTAGCTCTTCCACTCAGG	23
			RM26975R	ATGAGAACGAGCGAACGAACG	21
			RM26976F	GCTCGATTTGTACCAGGTGTCTCC	24
			RM26976R	GCTCTCCCTTCCTCTCCTTTCC	22
			RM26977F	GAGCCTCCGCTGAGTCTTCG	20
			RM26977R	CGCCTCCTTCTCCTCTCATCC	21
			RM26978F	GACCCATTCCAAGAGGCTCATCC	23
			RM26978R	CGAGGGAGGAGAACGAGATGTAAGG	25
			RM26979F	ACAACTTCCTCTCTGTTTCACTACCC	26
			RM26979R	CTGCTCTTTGTGCGCTTTATCC	22
			RM26981F	GTCCATGGCTTGGATTTATGAAGG	24
			RM26981R	CATAGAAACAGCTCCATCGTTTGC	24
			RM26982F	ACCAACCCGGACTAAAGATCTCG	23
			RM26982R	TTGGAGGATGAAGTTGCAAACC	22
			RM26983F	GATCCCAAGGGTGAATTCTACTACG	25
			RM26983R	CCAACCGGGACTAAAGATCAAGC	23
			RM26984F	ATTCCCACCACAACCAAGATGC	22
			RM26984R	CATGAGGAAGAAGCAGCACAAGC	23

## Sheet: Candidate gene based primers
Supplementary Table 2. List of primers used for qRT-PCR, RM SSR and candidate gene
Os07g0257200
LOC_Os07g15370.1
S No	Primer	Sequence	Length of primer	Size of the PCR product
1	SC4210F	AGGGGATTGATGGGAAATAA	20	658
	SC4210R	GCCAACAAAAATCCTTTCCT	20
2	SC4211F	GACAAATGGCACATGTGGAG	20	159
	SC4211R	TTGAAGGCCAACAAAAATCC	20
3	SC4212F	AAGGATTTTTGTTGGCCTTC	20	651
	SC4212R	GAGTCACCGCAAAAGAAAAA	20
4	SC4213F	CGTGTTGTGGACATCTGTGT	20	646
	SC4213R	ATAAGCATTTGAGGGGAGGT	20
5	SC4214F	AATTGAAGGACGTTGGCTCT	20	615
	SC4214R	GTTCCTGGGTCTGCTCATC	19
6	SC4215F	GACGATGTAGACGAGCATGA	20	663
	SC4215R	ACAGACATCGAAGAGCCAAG	20
7	SC4216F	CTTGGCTCTTCGATGTCTGT	20	601
	SC4216R	TGCTCTCATCCCTCTTCTCA	20
8	SC4217F	TCATGCATGGACAGATAGATG	21	606
	SC4217R	ATCGTGCGGATTTATGTAGC	20
9	SC4218F	AGCTAGTCAGTGACATTTTGCT	22	602
	SC4218R	AAAATCAACGGCGTCAAATA	20
10	SC4219F	CCAAGAAACCCTGCACATAC	20	643
	SC4219R	ATTTCACGGTGCAGTCTCAT	20
11	SC4220F	CGCTGGTTATTGATGAGACTG	21	605
	SC4220R	CACGATTTCTCCGTCCTAAA	20
12	SC4221F	CCGGTAATAGTGGAGCTCTG	20	603
	SC4221R	TGGAAAGAAACCGAACAAAG	20
13	SC4222F	TTAGCCTGGATCTTTGTTCG	20	600
	SC4222R	TGAGGAAGCTGGAGTTTCTG	20
14	SC4223F	AAGAGCCCCTTCATCACCT	19	666
	SC4223R	CCTCAACCGTTGTAAATTGC	20
15	SC4224F	GCAATTTACAACGGTTGAGG	20	603
	SC4224R	TCCTAATCCACAAACATAGGC	21
16	SC4225F	GAGAAGAACGTGGCTTGATG	20	600
	SC4225R	AGAAAAGTGAATAATCTGCACCA	23
17	SC4226F	CCAATCAGAATCACCCAGAG	20	649
	SC4226R	AGGACTGATGGAACATTGGA	20
18	SC4227F	CATGAATCCAGGACCAACAT	20	604
	SC4227R	CGCATGCATACACCAAGTTA	20
19	SC4228F	CAAACCATGCAAGTATGCAG	20	645
	SC4228R	AACTAACAATGGCACCAAGC	20
20	SC4229F	GCCAGGGCCACTATTAATTT	20	660
	SC4229R	AAACCGCAGCTTGTAATTTG	20
21	SC4230F	ACTCAGAGAGCAACAAAGAGC	21	616
	SC4230R	AATTTCTGCCTCAGCCTTTT	20
