# Supplementary material for: Transporter genes identified in landraces associated with high zinc in polished rice through panicle transcriptome for biofortification
Source: PLoS One. 2018 Feb 2;13(2):e0192362. doi: 10.1371/journal.pone.0192362 (PMC5796704; doi:10.1371/journal.pone.0192362)
Supplement: S3 Table — (XLSX) [file pone.0192362.s006.xlsx]

## Sheet: Sheet1
Supplementary Table 3. Sequence assembly of PCR product (~649 bp) of two landraces (Chittimutyalu and Kala Jeera Joha) in comparison with BPT 5204 and their segregation in RIL with high and low zinc
(Reference genome is highlighted in green; parents are highlighted in beige and polymorphisms between BPT and CTM are highlighted in red)
Reference	Nipponbare	A	T	G	G	A	C	A	G	A	A	A	A	G	C	A	C	A	T	A	G	A	A	A	T	C	A	A	T	T	A	A	T	G	G	T	G	C	A	G	A	T	T	A	T	T	C	A	C
Landrace	Kala Jeera Joha (KJJ)	A	T	G	G	A	C	A	G	A	A	A	-	G	C	A	C	A	T	A	G	A	A	A	T	C	A	A	T	T	A	A	T	G	G	T	G	C	A	G	A	T	T	A	T	T	C	A	C
Landrace	Chittimutyalu (CTM)	A	T	G	G	A	C	A	G	A	G	A	-	G	C	A	C	A	T	A	G	A	A	A	T	C	A	A	T	T	A	A	T	G	G	T	G	C	A	G	A	T	T	A	T	T	C	A	C
Improved variety	BPT 5204 (BPT)	A	T	G	G	A	C	A	G	A	A	G	-	G	C	A	C	A	T	A	G	A	A	A	T	C	A	A	T	T	A	A	T	G	G	T	G	C	A	G	A	T	T	A	T	T	C	A	C
RIL with high zinc	BPT/CTM RIL 1	A	T	G	G	A	C	A	G	A	A	A	-	G	C	A	C	A	T	A	G	A	A	A	T	C	A	A	T	T	A	A	T	G	G	T	G	C	A	G	A	T	T	A	T	T	C	A	C
RIL with high zinc	BPT/CTM RIL 119	A	T	G	G	A	C	A	G	A	A	A	-	G	C	A	C	A	T	A	G	A	A	A	T	C	A	A	T	T	A	A	T	G	G	T	G	C	A	G	A	T	T	A	T	T	C	A	C
RIL with high zinc	BPT/CTM RIL 32	A	T	G	G	A	C	A	G	A	A	A	-	G	C	A	C	A	T	A	G	A	A	A	T	C	A	A	T	T	A	A	T	G	G	T	G	C	A	G	A	T	T	A	T	T	C	A	C
RIL with high zinc	BPT/CTM RIL 17	A	T	G	G	A	C	A	G	A	A	A	-	G	C	A	C	A	T	A	G	A	A	A	T	C	A	A	T	T	A	A	T	G	G	T	G	C	A	G	A	T	T	A	T	T	C	A	C
RIL with high zinc	BPT/CTM RIL 224	A	T	G	G	A	C	A	G	A	A	A	-	G	C	A	C	A	T	A	G	A	A	A	T	C	A	A	T	T	A	A	T	G	G	T	G	C	A	G	A	T	T	A	T	T	C	A	C
RIL with high zinc	BPT/CTM RIL 26	A	T	G	G	A	C	A	G	A	G	A	-	G	C	A	C	A	T	A	G	A	A	A	T	C	A	A	T	T	A	A	T	G	G	T	G	C	A	G	A	T	T	A	T	T	C	A	C
RIL with low zinc	BPT/CTM RIL 279	A	T	G	G	A	C	A	G	A	G	A	-	G	C	A	C	A	T	A	G	A	A	A	T	C	A	A	T	T	A	A	T	G	G	T	G	C	A	G	A	T	T	A	T	T	C	A	C
RIL with low zinc	BPT/CTM RIL 258	A	T	G	G	A	C	A	G	A	G	A	-	G	C	A	C	A	T	A	G	A	A	A	T	C	A	A	T	T	A	A	T	G	G	T	G	C	A	G	A	T	T	A	T	T	C	A	C
RIL with low zinc	BPT/CTM RIL 74	A	T	G	G	A	C	A	G	A	A	A	-	G	C	A	C	A	T	A	G	A	A	A	T	C	A	A	T	T	A	A	T	G	G	T	G	C	A	G	A	T	T	A	T	T	C	A	C
RIL with low zinc	BPT/CTM RIL 109	A	T	G	G	A	C	A	G	A	A	A	-	G	C	A	C	A	T	A	G	A	A	A	T	C	A	A	T	T	A	A	T	G	G	T	G	C	A	G	A	T	T	A	T	T	C	A	C
RIL with low zinc	BPT/CTM RIL 53	A	T	G	G	A	C	A	G	A	A	A	-	G	C	A	C	A	T	A	G	A	A	A	T	C	A	A	T	T	A	A	T	G	G	T	G	C	A	G	A	T	T	A	T	T	C	A	C
RIL with low zinc	BPT/CTM RIL 100	A	T	G	G	A	C	A	G	A	G	A	-	G	C	A	C	A	T	A	G	A	A	A	T	C	A	A	T	T	A	A	T	G	G	T	G	C	A	G	A	T	T	A	T	T	C	A	C
Reference	Nipponbare	T	A	G	A	A	A	G	C	A	T	G	A	A	A	G	T	T	A	C	T	C	A	T	G	C	T	T	T	C	A	G	T	C	A	T	T	C	A	G	T	G	C	G	T	A	A	A	C
Landrace	Kala Jeera Joha (KJJ)	T	A	G	A	A	A	G	C	A	T	G	A	A	A	G	T	T	A	C	T	C	A	T	G	C	T	T	T	C	A	G	T	C	A	T	T	C	A	G	T	G	C	G	T	A	A	A	C
Landrace	Chittimutyalu (CTM)	T	A	G	A	A	A	G	C	A	T	G	A	A	A	G	T	T	A	C	T	C	A	T	G	C	T	T	T	C	A	G	T	C	A	T	T	C	A	G	T	G	C	G	T	A	A	A	C
Improved variety	BPT 5204 (BPT)	T	A	G	A	A	A	G	C	A	T	G	A	A	A	G	T	T	A	C	T	C	A	T	G	C	T	T	T	C	A	G	T	C	A	T	T	C	A	G	T	G	C	G	T	A	A	A	C
RIL with high zinc	BPT/CTM RIL 1	T	A	G	A	A	A	G	C	A	T	G	A	A	A	G	T	T	A	C	T	C	A	T	G	C	T	T	T	C	A	G	T	C	A	T	T	C	A	G	T	G	C	G	T	A	A	A	C
RIL with high zinc	BPT/CTM RIL 119	T	A	G	A	A	A	G	C	A	T	G	A	A	A	G	T	T	A	C	T	C	A	T	G	C	T	T	T	C	A	G	T	C	A	T	T	C	A	G	T	G	C	G	T	A	A	A	C
RIL with high zinc	BPT/CTM RIL 32	T	A	G	A	A	A	G	C	A	T	G	A	A	A	G	T	T	A	C	T	C	A	T	G	C	T	T	T	C	A	G	T	C	A	T	T	C	A	G	T	G	C	G	T	A	A	A	C
RIL with high zinc	BPT/CTM RIL 17	T	A	G	A	A	A	G	C	A	T	G	A	A	A	G	T	T	A	C	T	C	A	T	G	C	T	T	T	C	A	G	T	C	A	T	T	C	A	G	T	G	C	G	T	A	A	A	C
RIL with high zinc	BPT/CTM RIL 224	T	A	G	A	A	A	G	C	A	T	G	A	A	A	G	T	T	A	C	T	C	A	T	G	C	T	T	T	C	A	G	T	C	A	T	T	C	A	G	T	G	C	G	T	A	A	A	C
RIL with high zinc	BPT/CTM RIL 26	T	A	G	A	A	A	G	C	A	T	G	A	A	A	G	T	T	A	C	T	C	A	T	G	C	T	T	T	C	A	G	T	C	A	T	T	C	A	G	T	G	C	G	T	A	A	A	C
RIL with low zinc	BPT/CTM RIL 279	T	A	G	A	A	A	G	C	A	T	G	A	A	A	G	T	T	A	C	T	C	A	T	G	C	T	T	T	C	A	G	T	C	A	T	T	C	A	G	T	G	C	G	T	A	A	A	C
RIL with low zinc	BPT/CTM RIL 258	T	A	G	A	A	A	G	C	A	T	G	A	A	A	G	T	T	A	C	T	C	A	T	G	C	T	T	T	C	A	G	T	C	A	T	T	C	A	G	T	G	C	G	T	A	A	A	C
RIL with low zinc	BPT/CTM RIL 74	T	A	G	A	A	A	G	C	A	T	G	A	A	A	G	T	T	A	C	T	C	A	T	G	C	T	T	T	C	A	G	T	C	A	T	T	C	A	G	T	G	C	G	T	A	A	A	C
RIL with low zinc	BPT/CTM RIL 109	T	A	G	A	A	A	G	C	A	T	G	A	A	A	G	T	T	A	C	T	C	A	T	G	C	T	T	T	C	A	G	T	C	A	T	T	C	A	G	T	G	C	G	T	A	A	A	C
RIL with low zinc	BPT/CTM RIL 53	T	A	G	A	A	A	G	C	A	T	G	A	A	A	G	T	T	A	C	T	C	A	T	G	C	T	T	T	C	A	G	T	C	A	T	T	C	A	G	T	G	C	G	T	A	A	A	C
RIL with low zinc	BPT/CTM RIL 100	T	A	G	A	A	A	G	C	A	T	G	A	A	A	G	T	T	A	C	T	C	A	T	G	C	T	T	T	C	A	G	T	C	A	T	T	C	A	G	T	G	C	G	T	A	A	A	C
Reference	Nipponbare	C	A	G	G	A	T	C	C	A	A	G	T	A	G	G	C	T	A	A	A	G	A	C	A	C	C	A	T	G	A	A	T	C	C	A	G	G	A	C	C	A	A	C	A	T	G	G	G
Landrace	Kala Jeera Joha (KJJ)	C	G	G	G	A	T	C	C	A	A	G	T	G	G	G	C	T	A	A	A	G	A	C	A	C	C	G	T	G	A	A	T	C	C	G	G	G	A	C	C	A	A	C	G	T	G	G	G
Landrace	Chittimutyalu (CTM)	C	G	A	G	A	T	C	C	A	T	G	T	A	G	G	C	T	A	A	A	G	A	C	A	C	T	A	T	G	T	A	T	C	C	G	G	G	A	C	C	A	A	C	A	T	G	G	G
Improved variety	BPT 5204 (BPT)	C	T	C	G	A	T	C	C	A	T	G	T	A	A	G	A	T	A	C	A	C	A	C	T	C	T	A	T	G	T	A	T	G	C	G	A	G	A	C	A	T	A	C	G	T	G	A	G
RIL with high zinc	BPT/CTM RIL 1	C	G	A	G	A	T	C	C	A	A	G	T	A	G	G	C	T	A	A	A	C	A	C	A	C	C	A	T	G	T	A	T	C	C	G	G	G	A	C	C	A	A	C	A	T	G	G	G
RIL with high zinc	BPT/CTM RIL 119	C	G	A	G	A	T	C	C	A	A	G	T	A	G	G	C	T	A	A	A	C	A	C	A	C	C	A	T	G	T	A	T	C	C	G	G	G	A	C	C	A	A	C	G	T	G	G	G
RIL with high zinc	BPT/CTM RIL 32	C	G	A	G	A	T	C	C	A	A	G	T	A	G	G	C	T	A	A	A	C	A	C	A	C	C	A	T	G	T	A	T	C	C	G	A	G	A	C	C	A	A	C	A	T	G	G	G
RIL with high zinc	BPT/CTM RIL 17	C	G	A	G	A	T	C	C	A	T	G	T	A	G	G	C	T	A	A	A	C	A	C	A	C	C	A	T	G	T	A	T	C	C	G	A	G	A	C	C	A	A	C	G	T	G	G	G
RIL with high zinc	BPT/CTM RIL 224	C	G	A	G	A	T	A	C	A	C	G	T	A	A	G	C	T	A	A	A	G	T	C	A	C	T	A	T	G	T	A	T	C	C	G	A	G	A	C	C	A	A	C	A	T	G	G	G
RIL with high zinc	BPT/CTM RIL 26	C	G	A	G	A	C	C	C	G	A	G	G	A	A	G	A	T	A	A	A	G	A	C	A	C	T	A	T	G	T	A	T	C	C	G	G	G	A	C	C	T	A	C	G	T	G	G	G
RIL with low zinc	BPT/CTM RIL 279	C	G	A	G	A	T	C	C	A	A	G	T	A	G	G	C	T	A	A	A	G	A	C	A	C	C	A	T	G	T	A	T	C	C	G	G	G	A	C	C	A	A	C	A	T	G	G	G
RIL with low zinc	BPT/CTM RIL 258	C	G	A	G	A	T	C	C	A	A	G	T	A	G	G	C	T	A	A	A	G	A	C	A	C	C	A	T	G	T	A	T	C	C	G	G	G	A	C	C	A	A	C	A	T	G	G	G
RIL with low zinc	BPT/CTM RIL 74	C	G	A	G	A	T	C	C	A	A	G	T	A	G	G	A	T	A	A	A	C	A	C	A	C	C	A	T	G	T	A	T	C	C	G	G	G	A	C	C	A	A	C	G	T	G	G	G
RIL with low zinc	BPT/CTM RIL 109	C	G	A	G	A	T	C	C	A	A	G	T	A	G	G	C	T	A	A	A	G	A	C	A	C	C	A	T	G	T	A	T	C	C	G	G	G	A	C	C	A	A	C	A	T	G	G	G
RIL with low zinc	BPT/CTM RIL 53	C	G	A	G	A	T	C	C	A	A	G	T	A	G	G	C	T	A	A	A	G	A	C	A	C	C	A	T	G	T	A	T	C	C	G	G	G	A	C	C	A	A	C	A	T	G	G	G
RIL with low zinc	BPT/CTM RIL 100	C	G	A	G	A	T	C	C	A	A	G	T	A	G	G	C	T	A	A	A	G	A	C	A	C	C	A	T	G	T	A	T	C	C	G	G	G	A	C	C	A	A	C	G	T	G	G	G
[truncated: 201 more columns]
