# Supplementary material for: Transporter genes identified in landraces associated with high zinc in polished rice through panicle transcriptome for biofortification
Source: PLoS One. 2018 Feb 2;13(2):e0192362. doi: 10.1371/journal.pone.0192362 (PMC5796704; doi:10.1371/journal.pone.0192362)
Supplement: S4 Table — (XLSX) [file pone.0192362.s007.xlsx]

## Sheet: Sheet1
Supplementary Table 4. Significantly differentially expressed transcripts located in reported QTL region
Genotypes	Transcript Id	Gene Id	Genedescription	Chr	FPKM	FPKM	Marker interval	Trait
BPT and CTM	OS01T0874300-01	OS01G0874300	Os01g0874300 protein; Putative myb-related protein; Putative myb2; Uncharacterized protein; cDNA clone:001-029-F12, full insert sequence [Source:UniProtKB/TrEMBL;Acc:Q8RUI9]	1	8.39	34.1	RM1198-RM104	Zinc, Iron
BPT and CTM	OS01T0883100-01	OS01G0883100	MADS-box transcription factor 2 [Source:UniProtKB/Swiss-Prot;Acc:Q40702]	1	209.65	52.73	RM1198-RM104	Zinc, Iron
BPT and CTM	OS01T0703300-01	OS01G0703300	RING zinc finger protein-like; Uncharacterized protein; cDNA clone:J013116I02, full insert sequence [Source:UniProtKB/TrEMBL;Acc:Q8LR65]	1	14.61	57.89	RM246-RM403	Zinc, Iron
BPT and CTM	OS01T0285300-01	OS01G0285300	Os01g0285300 protein; Putative MYB2; Putative transcription factor (Myb); Uncharacterized protein; cDNA clone:J013087D08, full insert sequence [Source:UniProtKB/TrEMBL;Acc:Q9AQV2]	1	23.82	80.3	RM600-RM5638	Zinc
BPT and CTM	OS02T0628200-01	OS02G0628200	Os02g0628200 protein; Phosphate translocator-like; cDNA clone:J023066G14, full insert sequence [Source:UniProtKB/TrEMBL;Acc:Q6K225]	2	3.87	37.2	Pal1-RM599	Zinc
BPT and CTM	OS02T0198700-02	OS02G0198700	Os02g0198700 protein; Putative subtilisin-like proteinase AIR3 [Source:UniProtKB/TrEMBL;Acc:Q6H733]	2	2.98264e-05	4.66	RM555-RM550	Iron, Phosphorus
BPT and CTM	OS03T0725800-01	OS03G0725800	Helix-loop-helix DNA-binding domain containing protein, expressed; Os03g0725800 protein; Putative symbiotic ammonium transport protein; Putative transcription factor; cDNA clone:J013129F07, full insert sequence [Source:UniProtKB/TrEMBL;Acc:Q75GI1]	3	26.72	3.63	RM168-RM5813	Zinc, Iron
BPT and CTM	OS03T0157400-01	OS03G0157400	ABC transporter family protein, putative, expressed; Os03g0157400 protein [Source:UniProtKB/TrEMBL;Acc:Q10RJ4]	3	17.14	2.14	RM231-RM1022	Zinc, Phytic Acid
BPT and CTM	OS05T0343400-01	OS05G0343400	Os05g0343400 protein; Putative WRKY transcription factor; Transcription factor OsWRKY53 [Source:UniProtKB/TrEMBL;Acc:Q5W6M7]	5	17.13	3.94	RM516-RZ649	Zinc, Phytic Acid
BPT and CTM	OS05T0322900-01	OS05G0322900	Os05g0322900 protein; Putative WRKY transcription factor; WRKY-type transcription factor 45-1; WRKY45; cDNA clone:001-015-C02, full insert sequence; cDNA clone:J013058O04, full insert sequence [Source:UniProtKB/TrEMBL;Acc:Q5W6D6]	5	25.22	1.5	RM516-RZ649	Zinc, Phytic Acid
BPT and CTM	OS08T0151300-02	OS08G0151300	Myb transcription factor (ATMYB4)-like protein; Os08g0151300 protein; cDNA clone:J013114D05, full insert sequence [Source:UniProtKB/TrEMBL;Acc:Q84PW8]	8	5.8	45.22	RM547-RM339 & RM1235-RM1376	Zinc, Iron
BPT and CTM	OS08T0138700-01	OS08G0138700	Putative serine/threonine-specific protein kinase; cDNA, clone: J065045C12, full insert sequence [Source:UniProtKB/TrEMBL;Acc:Q6ZKI6]	8	2.2	13.08	RM547-RM339 & RM1235-RM1376	Zinc, Iron
BPT and KJJ	OS01T0669100-01	OS01G0669100	Serine/threonine-protein kinase [Source:UniProtKB/TrEMBL;Acc:Q8W054]	1	0.41	4.96968e-05	RM246-RM403	Zinc, Iron
BPT and KJJ	OS01T0703300-01	OS01G0703300	RING zinc finger protein-like; Uncharacterized protein; cDNA clone:J013116I02, full insert sequence [Source:UniProtKB/TrEMBL;Acc:Q8LR65]	1	16.8	47.66	RM246-RM403	Zinc, Iron
BPT and KJJ	OS07T0257200-01	OS07G0257200	Metal transporter Nramp5 [Source:UniProtKB/Swiss-Prot;Acc:Q8H4H5]	7	29.65	5.08	RM501-RM432	Zinc, Iron
BPT and KJJ	OS07T0468100-02	OS07G0468100	Os07g0468100 protein; Putative glutathione-S-transIronrase; cDNA clone:001-204-E06, full insert sequence; cDNA clone:J023025D08, full insert sequence [Source:UniProtKB/TrEMBL;Acc:Q69RL1]	7	4.03	27.15	RM501-RM432	Zinc, Iron
BPT and KJJ	OS08T0151300-02	OS08G0151300	Myb transcription factor (ATMYB4)-like protein; Os08g0151300 protein; cDNA clone:J013114D05, full insert sequence [Source:UniProtKB/TrEMBL;Acc:Q84PW8]	8	6.66	22.7	RM547-RM339 & RM1235-RM1376	Zinc, Iron & Zinc
CTM and KJJ	EPlOSAT00000037232	EPlOSAG00000035844	Os03g0294800 protein; Ser-thr protein kinase, putative, expressed [Source:UniProtKB/TrEMBL;Acc:Q10MU7]	3	53.49	11.37	RM168-RM5813	Zinc, Iron
CTM and KJJ	EPlOSAT00000052812	EPlOSAG00000051424	Receptor-like protein kinase 1-like; cDNA, clone: J100082A19, full insert sequence [Source:UniProtKB/TrEMBL;Acc:Q5ZBN0]	1	38.92	10.6	RM539-RG424	Zinc, Iron, Phosphorus
CTM and KJJ	EPlOSAT00000016254	EPlOSAG00000014866	Myb-like DNA-binding domain containing protein [Source:UniProtKB/TrEMBL;Acc:Q10KS8]	3	3.14	0.41	RM231-RM1022	Zinc, Phytic Acid
CTM and KJJ	EPlOSAT00000052363	EPlOSAG00000050975	Os03g0138700 protein; POT family protein, expressed [Source:UniProtKB/TrEMBL;Acc:Q10S13]	3	23.06	6.15	RM348-RM559	Zinc
CTM and KJJ	EPlOSAT00000020626	EPlOSAG00000019238	Os05g0190500 protein; Putative acid phosphatase; cDNA clone:006-202-C05, full insert sequence; cDNA clone:006-202-C11, full insert sequence; cDNA clone:006-301-B10, full insert sequence; cDNA clone:006-303-D05, full insert sequence; cDNA clone:006-308-E04, full insert sequence [Source:UniProtKB/TrEMBL;Acc:Q60DT7]	5	3.24	0.52	RM547-RM339	Zinc, Iron
CTM and KJJ	EPlOSAT00000025860	EPlOSAG00000024472	Glutathione S-transIronrase GSTU6, putative, expressed; Os10g0529300 protein; Putative glutathione S-transIronrase; Putative glutathione S-transIronrase OsGSTU18; cDNA clone:001-208-G09, full insert sequence; cDNA clone:006-201-A11, full insert sequence; cDNA clone:006-207-H12, full insert sequence [Source:UniProtKB/TrEMBL;Acc:Q945W2]	10	23.49	4.1	RM600-RM5638	Zinc
CTM and KJJ	EPlOSAT00000018028	EPlOSAG00000016640	Phosphate translocator, putative, expressed [Source:UniProtKB/TrEMBL;Acc:Q2QY17]	12	6.43	0.87	RM231-RM1022 & RM546-RM218	Zinc, Phytic Acid
