# Supplementary material for: Transporter genes identified in landraces associated with high zinc in polished rice through panicle transcriptome for biofortification
Source: PLoS One. 2018 Feb 2;13(2):e0192362. doi: 10.1371/journal.pone.0192362 (PMC5796704; doi:10.1371/journal.pone.0192362)
Supplement: S5 Table — A. Iron content (ppm) (mean ± SD) in straw and grain samples of BPT, CTM and KJJ. RM markers from the genomic regions of differentially expressed genes and their association with zinc and iron in brown and polished rice of RIL population. B. RM markers from the genomic regions of differentially expressed genes and their association with iron in brown and polished rice of RIL population. (XLSX) [file pone.0192362.s008.xlsx]

## Sheet: Sheet1
Supplementary Table 5 A. Iron content (ppm) (mean ± SD) in straw and grain samples of BPT, CTM and KJJ. RM markers from the genomic regions of differentially expressed genes and their association with zinc and iron in brown and polished rice of RIL population
	Straw		Brown rice		Polished rice
	Replication 1	Replication 2	Replication 1	Replication 2	Replication 1	Replication 2
Iron
BPT 5204	33.76±3.41	32.23±4.96	7.75±0.78	6.85±0.64	2±0.14	1.73±0.19
Chittimutyalu	32.38±2.59	30.91±2.79	12.9±0.99	13.77±0.61	4±0.84	4.8±0.57
Kala Jeera Joha	29.70±2.95	27.21±4.56	18.05±2.19	13.35±3.32	6.2±2.26	3.8±1.70
Supplementary Table 5 B. RM markers from the genomic regions of differentially expressed genes and their association with iron in brown and polished rice of RIL population
Associated RM marker	Gene ID	Gene Description	Brown	Polished
RM11743	Os01g0783800	Serine/threonine-protein kinase	1.99	0.29
RM16183	Os03g0839200	MATE efflux family protein	4.55*	1.04
RM17673	Os04g0686800	Vacuolar iron transporter homolog 5	2.69	3.92*
RM21333	Os07g0257200	Metal transporter NRAMP5	0.01	4.19*
RM22578	Os08g0203700	Putative Receptor-like serine/threonine kinase(RFK1)	1.11	1.34
RM26976	Os11g0570000	Receptor kinase	5.20*	6.48*
